# Supplementary material for: Food Allergies and Quality of Life among School-Aged Children and Adolescents: A Systematic Review
Source: Children (Basel). 2023 Feb 23;10(3):433. doi: 10.3390/children10030433 (PMC10047601; doi:10.3390/children10030433)
Supplement: Supplementary file 1 [file children-10-00433-s001.zip]

Archive with 1 entries (1 files):
- children-2168343-supplementary.pdf
